# Supplementary material for: Natural vs. Assisted Conception: Sleep and Emotional Health from Pregnancy to Postpartum—An Exploratory Study
Source: J Clin Med. 2025 Sep 6;14(17):6310. doi: 10.3390/jcm14176310 (PMC12429457; doi:10.3390/jcm14176310)
Supplement: Supplementary file 1 [file jcm-14-06310-s001.zip]

Archive with 1 entries (1 files):
- jcm-3804024-supplementary.pdf
